# Supplementary material for: Effects of Oral Collagen for Skin Anti-Aging: A Systematic Review and Meta-Analysis
Source: Nutrients. 2023 Apr 26;15(9):2080. doi: 10.3390/nu15092080 (PMC10180699; doi:10.3390/nu15092080)
Supplement: Supplementary file 1 [file nutrients-15-02080-s001.zip]

Archive with 1 entries (1 files):
- nutrients-2311071 supplementary.pdf
